# Supplementary material for: Walking together: behavioural signatures of psychological crowds
Source: R Soc Open Sci. 2018 Jul 25;5(7):180172. doi: 10.1098/rsos.180172 (PMC6083654; doi:10.1098/rsos.180172)
Supplement: Cluster_Data [file rsos180172supp3.zip]

Archive with 1 entries (1 files):
- rsos180172supp3.sav
